# Supplementary material for: The draft genomes of five agriculturally important African orphan crops
Source: Gigascience. 2018 Dec 7;8(3):giy152. doi: 10.1093/gigascience/giy152 (PMC6405277; doi:10.1093/gigascience/giy152)
Supplement: giy152_Supplementary_Files [file giy152_supplementary_files.zip]

Archive with 2 entries (2 files):
- Supplementary Material Figures S1-S6; Tables S1-S13.docx
- Supplementary Material Table S14.xlsx
