# Supplementary material for: The draft genomes of five agriculturally important African orphan crops
Source: Gigascience. 2018 Dec 7;8(3):giy152. doi: 10.1093/gigascience/giy152 (PMC6405277; doi:10.1093/gigascience/giy152)
Supplement: giy152_Supplementary_Files [file giy152_supplementary_files.zip › Supplementary Material Table S14.xlsx]

## Sheet: Table S14
Table S14. The numbers of Transcription factor in the studied species.
Type	Vigna subterranea	Faidherbia albida	Lablab purpureus	Sclerocarya birrea	Moringa oleifera	Medicago truncatula	Glycine max	Phaseolus vulgaris	Carica papaya	Citrus sinensis
bHLH	793	745	598	509	562	1037	1676	830	604	979
NAC	587	533	357	325	360	705	1089	583	458	835
ERF	505	520	385	355	315	716	1054	536	344	665
MYB_related	523	447	370	319	340	740	1083	513	391	707
C2H2	408	356	313	241	256	566	792	416	313	416
MYB	330	317	257	200	223	502	674	353	244	349
WRKY	342	305	240	220	195	480	650	327	238	631
bZIP	264	260	207	169	194	352	549	265	208	379
FAR1	230	234	167	192	178	596	507	224	205	498
C3H	239	227	174	178	176	304	493	238	212	370
B3	224	195	167	141	178	535	758	255	210	392
G2-like	178	175	144	121	130	269	428	217	191	297
Trihelix	192	158	121	113	113	200	338	166	122	223
LBD	160	158	112	95	89	184	296	153	118	188
GRAS	176	146	135	158	120	208	363	173	150	283
M-type_MADS	157	144	118	119	123	293	321	177	458	253
HD-ZIP	163	122	102	78	81	175	263	141	93	201
MIKC_MADS	114	118	83	71	79	131	230	113	85	163
HSF	125	110	93	79	84	148	248	128	92	135
GATA	102	101	70	67	72	240	244	112	79	152
NF-YB	99	100	91	89	64	133	209	112	77	129
NF-YA	77	91	57	40	47	90	155	86	57	105
Dof	109	89	80	55	51	101	177	87	63	89
TCP	81	88	64	55	54	94	187	77	68	118
ARF	86	87	55	49	45	107	159	78	67	120
HB-other	82	85	74	57	59	95	185	89	79	122
E2F/DP	53	61	32	21	34	206	145	61	32	71
NF-YC	75	58	58	46	48	95	147	84	58	87
Nin-like	69	58	47	44	43	66	132	64	47	97
TALE	65	58	46	42	41	61	147	83	55	74
YABBY	61	58	42	30	29	89	121	58	36	71
GeBP	67	58	32	30	40	58	106	54	48	102
BES1	65	56	46	49	51	86	147	78	55	98
DBB	70	54	34	46	39	84	131	68	68	76
CO-like	48	53	38	49	37	52	100	53	34	88
CPP	56	46	39	27	42	75	96	56	32	63
SBP	60	46	48	31	31	60	106	58	36	79
STAT	31	46	27	32	33	66	83	36	29	90
WOX	42	46	38	27	24	54	85	42	32	39
BBR-BPC	46	42	36	36	35	67	128	58	59	63
CAMTA	35	37	25	29	30	42	88	39	40	65
AP2	45	37	39	37	36	54	83	50	33	54
ZF-HD	43	32	31	26	21	56	89	36	52	107
S1Fa-like	44	30	30	23	23	46	78	39	32	42
ARR-B	39	28	23	17	20	61	68	32	38	73
SRS	30	27	21	18	19	27	60	32	19	30
GRF	27	22	22	15	22	23	55	29	23	44
LSD	20	20	19	11	13	20	37	21	15	17
NF-X1	15	17	10	15	18	20	38	17	17	25
EIL	17	13	13	10	9	23	29	16	20	23
RAV	7	10	17	7	8	12	16	8	10	13
HRT-like	17	10	10	11	9	30	27	13	13	8
HB-PHD	18	8	14	9	9	13	32	14	82	15
VOZ	11	7	6	7	3	10	12	5	7	8
Whirly	12	7	9	3	6	9	22	10	8	11
SAP	3	3	1	2	2	2	5	3	3	5
LFY	1	1	1	0	1	1	2	1	1	1
NZZ/SPL	3	0	3	2	2	2	6	3	2	3
Total	7541	6960	5491	4847	4966	10571	15549	7670	6262	10441
